# Supplementary material for: Physical Chemistry Study of Collagen-Based Multilayer Films
Source: Gels. 2023 Mar 2;9(3):192. doi: 10.3390/gels9030192 (PMC10048292; doi:10.3390/gels9030192)
Supplement: Supplementary file 1 [file gels-09-00192-s001.zip]

Archive with 1 entries (1 files):
- gels-2208678-supplementary.pdf
